# Supplementary material for: Combining In Vitro, In Vivo, and Network Pharmacology Assays to Identify Targets and Molecular Mechanisms of Spirulina-Derived Biomolecules against Breast Cancer
Source: Mar Drugs. 2024 Jul 22;22(7):328. doi: 10.3390/md22070328 (PMC11278317; doi:10.3390/md22070328)
Supplement: Supplementary file 1 [file marinedrugs-22-00328-s001.zip]

Archive with 1 entries (1 files):
- marinedrugs-3096105-supplementary.pdf
